# Supplementary material for: Comparison of Quality of Life after Robotic, Video-Assisted, and Open Surgery for Lung Cancer
Source: J Clin Med. 2023 Sep 27;12(19):6230. doi: 10.3390/jcm12196230 (PMC10573228; doi:10.3390/jcm12196230)
Supplement: Supplementary file 1 [file jcm-12-06230-s001.zip]

Archive with 1 entries (1 files):
- jcm-2581460-supplementary.pdf
